# Supplementary material for: Variability in Cold Tolerance of Food and Clinical Listeria monocytogenes Isolates
Source: Microorganisms. 2022 Dec 26;11(1):65. doi: 10.3390/microorganisms11010065 (PMC9862054; doi:10.3390/microorganisms11010065)
Supplement: Supplementary file 1 [file microorganisms-11-00065-s001.zip]

Archive with 1 entries (1 files):
- microorganisms-2101181-supplementary.pdf
